# Supplementary material for: Exploring the use of assistive products to promote functional independence in self-care activities in the bathroom
Source: PLoS One. 2019 Apr 8;14(4):e0215002. doi: 10.1371/journal.pone.0215002 (PMC6453482; doi:10.1371/journal.pone.0215002)
Supplement: S1 Dataset — (XLSX) [file pone.0215002.s001.xlsx]

## Sheet: Sheet1
Barthel	WC.PA.sentarse.levantarse	WC.PA.elevar.altura	WC.Nº.PA.usa	ducha	lav.asideros	lav.PA.SD.enlabañera	lav.Nº.PA.usa	Adaptación.hizo.sí.no	IB.WC.transf.independencia	IB.lav.transf.independencia	edad	género	C.Roja	sensory.PULSES	lower.limb.PULSES	Artrosis.MMII	fractura.cadera	fractura.columna	amputación.MMII	ACV	parkinson	otra.neurodeg	Enf.isquémica.cardíaca	EPOC	asma	neoplasia	UPP	RHB	hospitalización	oxigenoterapia	cuidad.menorde65	cuid.parentesco	Nºhijos	densamente.poblada	antigüedad.domicilio	Tenencia.domicilio	Gijón
55	0	0	0	0	0	0	0	0	0	0	85	0	1	1	1	0	0	1	0	1	0	0	1	1	0	0	0	0	1	1	0	0	0	0	0	1	8
60	0	0	0	0	0	0	0	0	1	0	77	1	0	0	1	0	0	0	0	0	1	0	0	0	0	0	0	0	0	0	1	1	1	0	0	1	9
5	0	0	0	0	0	1	1	1	1	0	87	0	1	1	1	1	0	0	0	1	0	0	0	0	0	0	0	0	1	0	1	1	1	0	0	1	9
85	0	0	0	0	0	1	1	1	0	0	89	1	0	0	0	1	0	0	0	0	0	0	0	0	0	0	0	0	0	0	1	1	1	8	0	1	9
30	1	0	1	1	1	0	2	1	1	0	68	0	0	0	1	0	0	0	0	0	0	1	0	0	0	0	0	0	1	0	0	0	2	8	1	1	5
45	0	0	0	0	0	0	0	0	1	0	88	1	1	1	1	1	0	0	0	1	0	0	0	0	0	0	0	0	0	0	1	1	2	8	0	2	6
0	0	0	0	1	0	0	1	1	1	0	97	0	1	1	1	1	0	0	0	0	0	0	1	0	0	0	0	0	1	0	1	1	2	8	0	1	7
40	0	0	0	0	0	1	1	1	1	0	92	1	1	0	1	1	1	0	0	0	0	0	0	0	0	0	0	0	1	0	0	0	1	8	0	1	9
80	0	0	0	1	0	0	1	0	0	1	60	1	0	1	1	0	0	0	0	0	0	0	0	0	0	0	0	0	0	0	1	0	2	8	0	1	6
90	0	0	0	1	0	0	1	0	0	1	83	1	0	0	0	0	0	0	0	0	0	0	0	0	0	0	0	0	0	0	1	1	6	8	0	1	6
15	1	0	1	1	1	0	2	1	1	0	77	1	0	0	1	0	0	0	0	1	0	0	0	0	0	0	0	1	1	0	0	0	2	0	0	1	6
70	0	0	0	0	0	0	0	0	0	0	100	1	0	0	1	0	1	0	0	0	0	0	0	0	0	0	0	0	0	0	0	1	3	0	0	1	9
65	1	0	1	0	0	1	1	1	1	0	70	0	0	0	1	0	0	0	1	0	0	0	0	0	0	0	0	1	1	0	0	0	2	0	0	1	9
85	0	0	0	1	1	0	2	1	0	1	87	1	0	0	0	0	0	0	0	0	0	0	0	0	0	0	0	0	0	0	1	1	5	0	0	1	9
60	0	0	0	1	0	0	1	1	0	0	82	1	0	0	1	1	1	0	0	0	0	1	0	0	0	0	0	0	1	0	1	0	0	8	0	1	12
25	0	0	0	1	0	0	1	1	1	0	89	1	1	0	1	0	0	0	0	0	0	0	0	0	0	0	0	0	1	0	1	1	2	8	0	1	8
75	0	0	0	1	0	0	1	0	0	1	76	1	0	0	1	0	0	0	0	0	0	0	0	0	0	0	0	0	0	0	1	0	2	8	0	1	8
80	0	0	0	1	1	0	2	1	0	1	84	1	0	0	1	1	0	0	0	0	0	0	0	0	0	0	0	0	0	0	1	1	1	8	0	1	6
50	0	0	0	1	1	0	2	1	1	0	90	0	0	1	1	1	0	0	0	1	0	0	1	0	0	0	0	0	1	0	1	1	1	8	0	1	6
50	0	0	0	1	0	0	1	0	1	1	88	1	1	0	1	0	1	0	0	0	0	0	0	0	0	0	0	0	0	0	0	0	0	8	0	1	10
70	0	0	0	1	1	0	2	1	0	1	83	0	0	0	1	1	0	0	0	0	1	0	0	0	0	1	0	0	0	0	1	1	2	8	0	1	7
90	0	0	0	1	0	0	1	0	0	0	93	1	0	1	1	0	0	0	0	0	0	0	0	0	0	1	0	0	0	0	0	1	1	0	0	1	11
75	0	1	1	0	0	0	0	1	0	1	76	1	0	0	1	1	1	0	0	0	0	0	0	0	0	0	0	0	1	0	1	1	1	0	0	1	7
85	0	0	0	1	1	0	2	1	0	1	88	1	0	1	1	1	0	0	0	0	0	0	0	0	1	0	0	0	1	0	0	1	1	0	0	1	8
60	0	0	0	1	1	0	2	1	1	0	91	1	1	0	1	0	0	1	0	0	0	0	1	0	0	0	0	0	1	0	1	1	2	8	0	1	6
90	0	0	0	1	0	0	1	0	0	0	82	0	0	1	1	0	0	0	0	1	0	0	0	1	0	0	0	0	1	0	1	1	1	8	0	1	8
35	0	0	0	1	1	0	2	1	1	0	90	1	1	0	1	0	0	0	0	0	0	0	0	0	0	0	0	0	0	0	1	1	2	8	0	1	6
20	0	0	0	0	0	1	1	1	1	0	84	1	1	0	1	0	0	0	0	0	0	0	0	0	0	0	0	0	0	0	1	1	1	8	1	1	7
90	0	0	0	0	0	1	1	1	0	1	78	0	0	0	0	0	0	0	0	0	0	0	0	1	0	1	0	0	0	0	0	0	2	8	0	1	6
30	0	0	0	1	1	0	2	1	1	0	95	1	1	0	1	1	0	0	0	0	1	0	1	0	0	0	0	0	1	0	0	1	4	8	0	1	7
60	1	0	1	1	0	0	1	1	0	1	85	1	0	0	1	1	0	0	0	1	0	0	0	0	0	0	0	1	1	0	1	1	7	0	0	1	6
65	0	0	0	0	0	0	0	0	1	0	92	1	0	0	1	1	0	0	0	0	0	0	0	1	0	0	0	0	1	0	1	1	2	0	0	1	8
85	0	0	0	0	0	0	0	0	0	0	84	0	1	1	0	1	0	0	0	0	0	0	1	0	0	0	0	0	0	0	1	1	1	0	0	1	11
90	0	0	0	1	1	0	2	1	0	1	81	1	0	0	1	1	0	0	0	0	0	0	0	0	0	0	0	0	1	0	1	1	1	0	0	2	11
55	0	0	0	1	0	0	1	1	1	1	86	0	0	1	1	1	0	0	0	0	0	0	0	0	0	0	0	0	0	0	0	0	1	0	0	1	8
75	0	0	0	0	0	0	0	0	0	0	79	1	1	0	1	1	0	0	0	0	0	0	0	0	0	0	0	0	0	0	1	1	1	0	0	1	6
85	0	0	0	1	0	0	1	1	0	1	84	1	0	0	1	0	1	0	0	0	0	0	0	0	0	0	0	0	1	0	1	0	0	0	1	1	13
65	0	0	0	1	0	0	1	1	1	0	68	0	0	0	1	0	0	0	0	1	0	0	0	0	0	0	0	1	1	0	1	0	2	0	0	2	7
65	0	0	0	0	0	0	0	0	0	0	90	1	0	0	0	0	0	0	0	0	0	0	0	0	0	0	0	0	0	0	1	1	3	0	0	1	9
90	0	0	0	1	1	0	2	1	0	1	79	0	0	0	1	1	0	0	0	0	0	0	1	0	0	0	0	0	1	0	1	0	2	0	0	1	11
45	0	0	0	0	0	1	1	1	1	0	99	1	1	0	1	0	0	0	0	0	0	0	0	1	0	0	0	0	0	0	0	1	2	0	0	1	7
70	0	0	0	1	0	0	1	0	0	1	85	1	0	0	1	0	0	0	0	0	0	0	0	0	0	0	0	0	1	0	1	1	2	0	1	1	6
70	0	0	0	1	0	0	1	1	1	1	88	1	0	0	1	1	0	0	0	0	0	0	0	0	0	0	0	0	0	0	1	0	0	0	0	1	6
65	0	0	0	1	0	0	1	0	1	0	84	0	0	0	1	1	0	0	0	0	0	0	0	1	0	0	0	0	1	1	1	0	2	8	0	1	12
55	0	0	0	1	0	0	1	1	1	0	85	0	0	0	1	0	0	0	0	1	0	0	0	0	0	0	0	1	1	0	0	0	4	0	1	1	7
50	0	0	0	1	0	0	1	1	1	0	90	1	0	0	1	1	0	0	0	0	0	0	0	1	0	0	0	0	1	0	1	1	2	8	0	1	6
90	0	0	0	1	0	0	1	1	0	1	87	1	0	0	0	1	0	0	0	0	0	0	0	0	0	1	0	0	1	0	1	0	2	8	0	1	9
45	1	0	1	1	1	0	2	1	1	0	90	1	0	1	1	1	0	0	0	0	0	0	0	0	0	0	0	0	1	0	1	0	0	0	0	2	11
35	0	0	0	0	0	0	0	0	1	0	89	1	1	0	1	0	0	0	0	0	0	0	0	0	0	0	0	0	0	0	1	1	4	0	1	1	6
30	0	0	0	1	1	0	2	1	1	0	92	1	1	0	1	0	0	0	0	0	1	0	0	0	0	0	0	0	0	0	0	0	0	8	0	1	8
65	0	0	0	0	0	0	0	0	0	0	87	1	0	0	1	1	0	0	0	0	0	0	0	1	1	0	0	0	0	0	1	0	4	8	0	1	10
80	0	0	0	1	0	0	1	0	1	1	92	0	0	0	1	0	0	0	0	1	0	0	1	0	0	0	0	0	0	0	0	0	1	0	1	1	8
50	0	0	0	0	0	0	0	0	1	0	84	1	0	0	1	1	0	0	0	0	0	0	0	0	0	0	0	0	0	0	1	1	1	0	0	2	9
75	0	0	0	1	0	0	1	1	0	1	93	1	0	0	1	1	0	0	0	0	0	0	0	1	0	0	0	0	0	0	1	1	1	8	0	1	6
75	0	0	0	1	0	0	1	0	0	1	81	1	0	0	1	0	0	0	0	0	0	0	1	0	0	0	0	0	0	0	1	0	2	0	0	1	8
35	0	0	0	1	0	0	1	0	1	0	94	1	1	1	1	1	0	0	0	0	0	0	0	0	0	0	0	0	0	0	0	1	1	0	0	1	10
75	0	0	0	1	0	0	1	0	0	1	92	1	0	1	1	1	1	1	0	1	0	0	0	1	0	0	0	0	0	0	1	1	2	0	0	1	8
40	1	1	2	1	1	0	2	1	1	0	70	1	0	0	1	1	0	0	0	0	0	0	0	0	0	0	0	0	0	0	1	1	1	0	0	2	9
70	1	0	1	1	1	0	2	1	0	1	81	0	0	0	1	1	0	0	0	0	1	0	1	0	0	0	0	0	1	0	0	0	1	0	0	1	8
90	0	0	0	1	0	0	1	0	0	1	85	1	0	0	1	1	0	0	0	0	0	0	0	0	0	0	0	0	0	0	1	1	2	0	0	1	8
75	0	0	0	1	0	0	1	1	0	1	83	1	0	0	1	1	0	0	0	0	0	0	1	0	0	0	0	0	0	0	1	1	4	0	0	1	6
25	1	0	1	1	1	0	2	1	1	0	88	0	0	0	1	1	0	0	0	0	0	0	1	1	0	1	0	0	1	1	1	1	1	8	0	1	8
85	0	0	0	0	0	0	0	0	1	0	82	0	0	0	1	0	0	0	0	0	0	0	1	0	0	0	0	0	1	0	0	0	2	8	0	1	9
65	0	0	0	1	0	0	1	0	0	1	88	0	1	1	1	0	1	0	0	0	0	0	0	1	0	0	0	0	0	0	0	0	2	8	0	1	7
80	0	0	0	1	0	0	1	0	0	1	86	1	1	1	1	1	0	1	0	0	0	0	0	0	0	0	0	0	0	0	1	1	1	8	0	1	7
90	0	0	0	0	0	0	0	0	0	0	84	1	0	0	1	1	0	0	0	0	0	0	1	0	0	0	0	0	0	0	1	1	3	8	0	1	6
20	0	0	0	1	0	0	1	1	1	0	75	0	0	0	1	0	0	0	0	1	0	0	0	0	0	1	0	1	1	0	0	0	1	8	0	1	7
55	0	0	0	1	0	0	1	0	1	0	73	0	0	1	1	0	0	0	0	1	0	0	0	0	0	0	0	1	1	0	1	1	2	8	0	1	7
15	0	0	0	0	0	0	0	0	1	0	96	1	0	1	1	0	0	0	0	0	0	0	0	0	0	0	0	0	0	0	1	0	0	8	0	1	8
65	0	0	0	1	0	0	1	0	1	0	90	1	0	0	1	1	0	0	0	0	1	0	1	0	0	0	0	0	1	0	1	0	1	8	0	1	13
55	1	0	1	1	1	0	2	1	1	0	64	0	0	1	1	0	0	0	0	1	0	0	0	0	0	0	0	1	1	0	1	1	1	8	0	1	6
65	1	1	2	0	1	1	2	1	1	0	80	0	0	1	1	0	0	0	1	0	0	0	0	0	0	0	0	1	1	0	0	0	2	0	1	1	7
60	0	0	0	1	1	0	2	1	1	0	79	1	0	0	1	0	0	0	0	0	1	0	0	0	0	1	0	0	0	0	1	1	1	0	0	1	7
50	0	0	0	1	0	0	1	0	1	0	86	1	0	0	1	1	0	1	0	0	0	0	0	0	0	0	0	0	1	0	1	0	2	0	0	1	7
35	0	0	0	1	0	0	1	0	1	0	96	0	1	1	1	0	0	0	0	0	0	0	0	0	0	0	0	0	1	0	1	0	2	0	0	1	7
65	0	0	0	1	0	0	1	0	1	1	73	0	0	0	1	0	0	0	0	0	0	1	0	1	0	0	0	0	1	1	1	0	0	0	1	1	12
80	0	0	0	1	0	0	1	0	0	1	82	1	0	0	1	0	0	0	0	0	0	1	0	0	0	0	0	0	1	0	1	0	0	0	0	2	11
80	0	0	0	1	0	0	1	0	0	1	81	1	0	0	1	0	0	0	0	0	1	0	0	0	0	0	0	0	0	0	1	1	1	0	1	1	10
85	0	0	0	1	0	0	1	0	0	0	90	0	0	0	0	0	0	0	0	0	0	0	0	1	0	0	0	0	0	0	0	0	0	0	0	1	9
55	0	0	0	1	0	0	1	0	1	1	82	1	1	0	0	0	0	0	0	0	0	0	0	0	0	0	0	0	0	0	0	0	0	0	0	1	9
80	0	0	0	1	0	0	1	0	0	1	83	1	0	0	0	1	0	0	0	0	0	0	0	0	0	0	0	0	0	0	0	1	3	0	0	1	6
45	0	0	0	1	0	0	1	0	1	0	96	1	1	1	1	0	0	0	0	1	0	0	0	0	0	1	0	0	1	0	0	1	2	0	0	1	6
90	0	0	0	0	0	0	0	0	0	0	89	0	0	1	1	0	0	0	0	0	0	0	0	1	0	0	0	0	0	0	1	1	1	0	0	1	9
80	0	0	0	1	1	0	2	1	0	1	83	1	0	0	1	1	0	0	0	1	0	0	0	0	0	0	0	0	1	0	1	0	0	0	0	1	9
25	0	0	0	1	0	0	1	0	1	0	83	1	1	0	1	0	0	0	0	0	1	0	0	0	0	1	0	0	1	0	1	1	8	0	1	2	7
75	0	0	0	1	0	0	1	1	0	1	89	1	0	0	1	1	0	0	0	0	0	0	0	0	0	0	0	0	1	0	1	1	2	0	0	1	7
85	0	0	0	1	0	0	1	1	0	1	83	1	0	0	0	1	0	0	0	0	0	0	1	0	0	0	0	0	0	0	0	1	2	0	0	1	8
45	0	0	0	1	0	0	1	1	1	0	92	1	0	1	1	0	0	0	0	1	0	0	0	0	0	0	0	0	0	0	1	0	1	0	0	1	7
60	0	0	0	0	0	0	0	0	1	0	67	0	0	0	1	0	0	0	0	1	0	0	0	0	0	0	0	0	0	0	0	0	1	8	0	1	7
25	0	0	0	0	0	0	0	0	1	0	81	1	1	0	1	0	0	0	0	0	0	0	0	1	0	0	0	0	0	0	1	1	3	0	0	1	7
10	0	0	0	1	0	0	1	1	1	0	79	0	0	0	1	0	0	0	0	1	0	0	0	0	0	1	0	1	1	0	1	1	2	0	0	1	8
75	0	1	1	1	1	0	2	1	0	1	80	1	1	0	0	1	0	1	0	0	0	0	0	0	0	0	0	0	0	0	1	1	4	0	0	1	7
75	0	1	1	1	1	0	2	1	0	1	91	0	0	1	1	1	0	0	0	0	0	0	0	1	0	0	0	0	1	0	1	1	4	0	0	1	6
80	0	0	0	1	0	0	1	0	0	0	73	0	0	0	1	1	0	0	0	1	0	0	0	0	0	0	0	0	0	0	1	0	1	8	1	1	8
80	0	0	0	1	0	0	1	0	0	1	89	1	0	0	1	1	0	0	0	0	0	0	0	0	0	1	0	0	0	0	0	1	1	8	0	1	11
25	0	0	0	1	0	0	1	1	1	0	74	1	0	1	1	1	0	0	1	0	0	0	0	0	0	0	0	1	1	0	1	1	3	8	0	1	6
80	0	1	1	1	1	0	2	1	0	1	81	1	0	0	1	1	1	0	0	0	0	0	1	0	1	0	0	0	1	0	1	1	3	0	0	1	7
50	0	0	0	0	0	0	0	0	1	0	81	0	1	1	1	1	0	0	0	0	0	0	0	0	0	0	0	0	0	0	1	1	2	0	0	1	10
75	0	0	0	0	0	0	0	0	0	0	95	0	0	1	1	0	0	0	0	0	0	0	0	0	0	0	0	0	0	0	1	1	3	0	0	1	9
25	1	0	1	1	1	0	2	1	1	0	81	1	1	1	1	1	0	0	0	1	0	0	0	0	0	0	0	0	0	0	1	1	5	0	1	2	9
60	0	0	0	1	0	0	1	1	1	0	96	1	0	0	1	0	0	0	0	0	0	0	0	0	0	0	0	0	0	0	0	1	1	0	0	1	7
70	0	0	0	0	0	0	0	0	0	0	92	1	1	1	1	1	0	0	0	1	0	0	0	0	0	0	0	0	1	0	1	1	1	0	0	1	7
30	0	0	0	0	0	1	1	1	1	0	82	1	0	0	1	1	0	0	0	0	0	0	0	0	0	0	0	0	1	1	1	1	3	8	0	1	7
65	0	0	0	1	0	0	1	0	0	0	94	1	0	1	1	1	0	0	0	0	0	0	0	0	0	0	0	0	1	0	0	0	0	0	0	1	10
90	0	0	0	0	0	0	0	0	0	0	64	0	0	0	1	0	0	0	0	0	0	1	0	1	0	0	0	0	1	1	1	1	6	8	0	1	10
85	0	0	0	0	0	0	0	0	0	0	79	1	0	1	1	0	0	0	0	0	0	0	0	0	0	1	0	0	0	0	1	0	0	8	1	1	10
5	0	0	0	0	0	1	1	1	1	0	91	0	0	0	1	1	0	0	0	1	0	0	0	1	0	0	0	0	1	0	1	1	1	0	0	1	8
75	0	0	0	1	0	0	1	0	0	1	86	1	0	0	1	0	0	1	0	0	0	0	0	0	0	0	0	0	0	0	1	1	2	0	0	1	9
10	0	0	0	0	0	0	0	0	1	0	81	1	1	1	1	1	0	0	0	0	0	0	0	0	0	0	0	0	1	0	1	1	2	0	0	1	9
50	0	0	0	1	0	0	1	1	1	0	88	1	0	0	1	0	0	0	0	0	0	0	0	0	0	0	0	0	0	0	1	0	0	8	0	1	11
5	0	1	1	1	0	0	1	1	1	0	75	0	1	1	1	0	0	0	0	1	0	0	0	0	0	0	0	1	1	0	0	0	2	8	0	1	9
80	0	0	0	1	1	0	2	1	0	1	86	1	0	0	1	0	0	0	0	0	1	1	0	0	0	0	0	0	0	0	0	1	1	0	0	1	8
60	0	0	0	0	1	0	1	1	1	0	78	1	0	0	1	1	0	0	0	0	0	1	0	0	0	0	0	0	0	0	1	1	1	0	0	1	6
75	0	0	0	1	0	0	1	1	1	1	85	1	0	0	1	0	0	1	0	0	0	0	0	0	0	0	0	0	0	0	0	0	4	0	0	1	7
15	0	0	0	0	0	0	0	0	1	0	77	1	0	0	1	0	0	0	0	1	0	0	0	0	0	0	0	0	1	0	1	1	1	0	0	1	6
80	0	0	0	0	0	0	0	0	0	0	74	0	0	1	1	0	0	0	0	1	0	0	0	0	0	0	0	0	1	0	1	0	2	0	0	2	6
80	0	0	0	0	0	1	1	1	0	0	87	0	0	1	1	0	1	0	0	0	0	0	0	0	0	0	0	0	1	0	0	0	1	0	0	1	9
70	0	1	1	1	0	0	1	1	0	1	72	1	0	0	1	1	0	0	0	1	0	1	0	0	0	0	0	0	0	0	1	1	5	0	0	2	10
35	0	0	0	0	0	1	1	1	1	0	82	0	0	0	1	1	0	0	0	0	1	1	0	0	0	1	0	0	1	0	1	0	3	0	1	1	8
60	0	0	0	1	0	0	1	0	1	1	86	1	0	0	1	1	0	1	0	0	0	0	0	0	0	0	0	0	1	0	0	0	0	8	0	1	10
80	0	0	0	1	1	0	2	1	1	1	76	0	0	0	1	1	0	0	0	0	0	0	0	0	0	0	0	0	0	0	0	0	0	8	0	1	7
15	0	0	0	1	0	0	1	1	1	0	91	1	1	0	1	1	0	1	0	0	0	0	0	0	0	1	1	0	1	0	0	1	1	8	0	1	7
50	0	0	0	1	1	0	2	1	1	0	74	0	1	1	1	1	0	0	0	1	1	1	0	1	0	0	0	0	1	0	1	1	2	8	0	1	7
85	0	0	0	1	0	0	1	0	0	1	74	1	0	0	0	1	0	0	0	0	0	0	0	0	0	0	0	0	0	0	0	1	4	8	1	1	9
25	0	0	0	0	0	1	1	1	1	0	89	1	1	1	1	1	0	0	0	1	0	0	1	0	0	0	0	0	0	0	1	1	2	8	0	1	6
90	0	0	0	1	0	0	1	0	0	1	81	1	0	0	0	0	0	0	0	0	0	0	0	0	0	0	0	0	0	0	1	1	1	8	0	1	6
40	0	0	0	1	1	0	2	1	1	0	84	0	1	0	1	1	0	0	0	0	0	0	0	0	0	0	0	0	1	0	1	1	2	8	0	2	7
40	0	0	0	1	0	0	1	0	1	0	94	1	0	0	1	1	0	0	0	0	0	0	0	1	0	0	0	0	0	0	1	0	3	8	0	2	7
25	0	0	0	1	0	0	1	0	1	0	71	1	0	0	1	0	0	0	0	0	0	0	0	0	0	0	0	0	0	0	1	1	1	8	0	2	6
0	0	0	0	1	1	0	2	1	1	0	84	1	0	0	1	1	0	0	0	0	0	0	0	0	0	1	0	0	1	0	1	1	2	8	0	1	9
35	0	0	0	1	1	0	2	1	1	0	89	1	0	0	1	1	0	0	0	0	0	0	1	0	0	0	0	0	1	0	1	0	0	8	0	1	9
0	0	1	1	1	0	0	1	1	1	0	90	1	1	1	1	0	0	0	0	0	0	0	1	0	1	1	1	0	1	0	1	1	3	8	0	1	7
35	0	0	0	1	0	0	1	0	1	0	87	1	1	1	1	0	0	0	0	1	0	0	0	0	0	0	0	0	1	0	1	1	1	8	0	2	6
90	0	0	0	0	0	1	1	1	0	1	81	0	0	0	0	1	0	0	0	0	0	0	1	0	0	0	0	0	1	0	1	0	2	8	0	2	10
85	1	1	2	1	0	0	1	1	0	1	89	1	0	0	1	1	0	0	0	0	1	0	0	0	0	0	0	0	0	0	1	0	3	8	0	1	9
85	0	0	0	1	0	0	1	0	0	1	79	1	0	0	1	1	0	0	0	0	0	0	0	0	0	0	0	0	0	0	1	1	3	0	0	1	9
15	0	0	0	0	0	1	1	1	1	0	82	1	1	1	1	1	0	0	0	0	1	0	1	0	0	0	0	0	1	0	1	1	1	0	0	1	10
60	0	0	0	1	0	0	1	1	1	1	89	1	0	0	1	1	0	0	0	0	0	0	1	0	0	0	0	0	0	0	0	1	3	0	0	1	7
85	0	0	0	1	0	0	1	0	0	1	90	1	0	0	1	1	0	0	0	0	0	0	1	0	0	0	0	0	1	0	1	0	0	8	0	1	11
75	0	0	0	0	0	0	0	0	0	1	84	1	0	0	1	1	0	0	0	0	0	0	0	0	0	0	0	0	1	0	1	1	2	0	0	1	7
70	0	0	0	1	0	0	1	1	0	1	80	1	0	0	1	0	0	0	0	0	0	0	1	0	0	0	0	0	1	1	1	1	2	8	0	1	6
80	0	0	0	1	0	0	1	1	0	1	81	0	0	0	1	1	0	0	0	1	0	0	0	0	0	0	0	0	1	0	1	1	1	8	0	1	6
50	0	0	0	0	1	0	1	1	1	0	85	1	1	0	1	0	0	0	0	0	0	0	0	0	0	1	0	0	0	0	1	1	5	8	1	1	8
90	0	0	0	0	1	0	1	1	0	0	90	0	0	0	0	1	0	0	0	0	0	0	0	1	0	1	0	0	1	0	1	0	5	8	1	1	8
70	0	0	0	1	1	0	2	1	0	1	80	1	0	1	1	1	0	0	0	0	0	0	0	0	0	0	0	0	0	0	1	1	1	8	0	1	6
90	0	0	0	0	0	0	0	0	0	1	79	1	0	0	0	1	0	0	0	0	0	0	0	0	0	0	0	0	0	0	0	1	1	8	0	1	9
75	0	0	0	1	1	0	2	1	0	1	60	1	0	1	1	0	0	0	0	0	0	0	1	0	0	0	0	0	0	0	1	0	2	8	0	1	9
20	0	0	0	1	0	0	1	1	1	0	69	1	0	1	1	0	0	0	0	1	0	0	1	0	0	0	0	1	1	0	1	1	1	8	1	1	6
35	0	0	0	1	0	0	1	1	1	0	74	0	0	0	1	0	0	0	0	0	0	0	1	1	0	1	0	0	1	1	0	0	2	8	1	1	6
45	0	0	0	1	0	0	1	0	1	0	96	1	1	1	1	1	0	0	0	1	0	0	1	0	0	1	0	0	0	0	1	1	1	8	0	1	7
25	0	0	0	1	0	1	2	1	1	0	92	1	1	0	1	1	1	0	0	0	0	0	0	0	0	0	0	0	1	0	0	1	2	8	0	1	8
70	0	0	0	0	0	1	1	1	0	0	88	1	0	0	1	1	0	0	0	0	0	0	0	0	0	0	0	0	0	0	1	0	1	0	0	1	9
65	0	0	0	0	0	0	0	0	1	0	83	1	0	1	1	1	0	0	0	0	0	0	0	0	0	0	0	0	1	0	1	1	2	0	0	1	10
85	0	0	0	0	1	0	1	1	0	0	81	1	0	0	0	1	0	0	0	0	1	0	0	0	0	0	0	0	0	0	0	1	4	0	0	2	9
70	0	0	0	1	0	0	1	0	0	1	86	1	0	0	1	1	0	0	0	0	0	0	0	0	0	0	0	0	0	0	1	1	3	0	0	1	9
90	0	0	0	0	0	1	1	1	0	0	83	0	0	0	1	0	0	0	0	0	0	0	1	1	0	0	0	0	0	0	1	1	5	0	0	1	10
0	0	0	0	0	0	1	1	1	1	0	95	1	1	1	1	1	0	0	0	1	0	0	0	0	0	0	1	0	0	0	1	1	2	0	0	2	7
55	0	0	0	0	0	1	1	1	1	0	73	1	0	0	1	0	0	0	0	0	1	0	0	1	0	0	0	0	0	1	0	0	0	8	0	1	8
70	0	0	0	1	0	0	1	1	0	1	83	1	0	0	1	0	1	0	0	0	0	0	1	1	0	0	0	0	1	0	1	0	3	8	0	1	6
70	0	0	0	0	0	0	0	0	1	1	84	0	1	0	1	0	0	0	0	0	0	0	0	0	0	1	0	0	0	0	1	0	0	8	0	1	10
30	0	0	0	0	0	1	1	1	1	0	90	0	1	0	1	1	0	0	0	0	0	0	0	0	0	1	0	0	0	0	1	1	1	8	0	1	7
75	0	0	0	1	0	0	1	0	0	1	72	0	0	0	1	0	0	0	0	0	0	1	0	0	0	1	0	1	1	0	1	0	2	0	1	2	5
90	0	0	0	1	0	0	1	0	0	1	87	1	0	0	0	1	0	0	0	0	0	0	0	0	0	0	0	0	0	0	1	0	3	8	0	1	10
10	0	1	1	0	0	1	1	1	1	0	72	1	0	1	1	0	1	0	0	0	0	1	0	0	0	0	0	0	0	0	0	0	1	8	0	1	9
65	1	0	1	1	1	0	2	1	1	1	74	0	0	0	0	1	0	0	0	0	1	0	0	0	0	0	0	0	0	0	0	0	1	8	0	1	8
85	0	0	0	0	1	0	1	1	0	1	83	0	1	0	0	0	0	0	0	0	0	0	1	1	0	1	0	0	1	0	0	0	0	8	0	1	7
90	0	0	0	0	0	0	0	0	0	0	86	1	0	0	0	1	0	0	0	0	0	0	0	1	0	0	0	0	0	1	1	1	2	8	0	1	7
60	0	0	0	1	0	0	1	1	1	1	84	0	0	0	1	1	0	0	0	0	0	0	1	1	0	0	0	0	1	0	0	0	2	8	0	1	7
65	0	0	0	0	0	0	0	0	1	0	78	0	1	1	1	0	0	0	0	1	0	0	0	0	0	0	0	0	0	0	1	1	2	8	0	1	9
40	0	0	0	0	1	1	2	1	1	0	83	1	1	0	1	1	0	0	0	0	1	0	0	0	0	0	0	0	0	0	1	1	3	8	0	1	9
45	1	1	2	0	1	1	2	1	1	0	88	1	1	0	1	0	1	0	0	0	0	0	0	0	0	0	0	0	1	0	1	1	1	0	0	1	7
60	0	0	0	1	1	0	2	1	1	1	86	1	1	0	1	1	1	0	0	0	0	0	0	0	0	0	0	0	1	0	1	1	1	0	0	1	7
75	0	0	0	0	0	1	1	1	1	0	87	0	0	0	1	1	0	1	0	0	0	0	0	0	0	0	0	0	1	0	1	0	1	0	0	1	9
45	0	0	0	1	1	0	2	1	1	0	83	1	0	1	1	0	0	0	0	1	0	0	0	0	0	1	0	0	0	0	1	1	3	0	0	1	6
20	0	0	0	0	0	1	1	1	1	0	90	1	1	1	1	0	0	0	0	1	0	0	0	0	0	0	0	0	0	0	0	1	4	0	0	1	9
90	0	0	0	1	0	0	1	0	0	1	86	0	0	0	0	0	0	0	0	1	0	0	0	0	0	0	0	0	0	0	1	0	0	8	1	1	9
40	0	0	0	1	0	0	1	0	1	0	76	0	0	0	1	0	0	0	0	1	0	0	1	0	0	0	0	0	1	0	0	0	1	8	0	1	7
70	0	0	0	1	1	0	2	1	0	1	92	0	0	0	1	0	0	0	0	0	1	0	0	0	0	0	0	0	0	0	0	0	1	0	0	1	8
30	0	0	0	1	0	0	1	0	1	0	86	1	0	0	1	1	0	1	0	1	0	0	0	0	0	0	0	0	1	0	1	1	3	0	0	1	8
90	0	0	0	1	0	0	1	0	0	1	86	1	0	1	0	1	0	0	0	0	0	0	0	0	0	0	0	0	1	0	1	1	1	0	1	2	7
80	0	0	0	0	0	0	0	0	0	0	87	1	0	0	1	1	0	0	0	0	0	0	0	0	0	0	0	0	0	0	0	1	1	0	0	1	11
70	0	0	0	1	0	0	1	1	0	0	90	1	0	0	1	0	0	0	0	0	0	0	1	0	0	0	0	0	0	0	1	1	1	8	0	1	6
90	0	0	0	0	1	1	2	1	0	0	78	1	0	0	1	1	0	1	0	0	0	0	0	0	0	0	0	1	1	0	1	1	1	8	0	1	9
80	0	0	0	1	0	0	1	0	0	1	77	1	0	0	0	0	0	0	0	0	0	0	0	1	1	0	0	0	1	0	1	0	2	8	0	1	11
70	0	0	0	1	0	0	1	0	0	0	92	1	0	0	1	0	1	0	0	0	0	0	0	0	0	0	0	0	1	0	0	1	3	8	0	1	7
55	0	0	0	0	0	1	1	1	1	1	81	1	1	0	0	0	0	0	0	0	0	0	0	0	0	0	0	0	0	0	1	1	2	0	0	1	7
85	0	0	0	0	0	1	1	1	0	0	82	0	0	0	0	1	0	0	0	0	0	0	1	1	0	0	0	0	0	0	1	0	2	0	0	1	6
90	0	0	0	0	0	0	0	0	0	0	83	1	0	0	0	1	0	0	0	0	0	0	0	1	0	1	0	0	0	0	1	1	1	0	0	1	6
80	1	1	2	1	0	0	1	1	0	0	76	1	0	0	1	1	0	0	0	1	0	0	0	0	0	0	0	0	0	0	1	1	2	8	0	1	7
75	1	0	1	1	1	0	2	1	1	1	80	0	0	0	1	0	0	0	0	0	0	0	0	0	0	0	0	0	1	0	0	0	2	8	0	1	8
60	0	0	0	0	0	1	1	1	1	0	69	0	0	0	1	0	0	0	0	0	1	0	1	0	0	0	0	1	0	0	0	0	2	0	0	1	7
90	0	0	0	0	0	0	0	0	0	0	91	1	0	0	1	0	0	1	0	0	0	0	0	0	0	0	0	0	1	0	1	1	1	0	0	2	10
55	0	0	0	0	0	1	1	1	1	0	90	1	1	1	1	1	0	0	0	0	0	0	0	0	0	0	0	0	0	0	1	0	0	0	0	1	9
